# Supplementary material for: Arbuscular mycorrhizal hyphae facilitate rhizobia dispersal and nodulation in legumes
Source: ISME J. 2024 Sep 26;18(1):wrae185. doi: 10.1093/ismejo/wrae185 (PMC11520417; doi:10.1093/ismejo/wrae185)
Supplement: Supplemental_dataset_1_wrae185 [file supplemental_dataset_1_wrae185.xlsx]

## Sheet: Supplemental dataset X1
Supplemental table X1. LC-MS/MS analysis of flavonoids: Integrated peak areas. LC-MS/MS analysis of the liquid medium from the hyphal compartment (HC) of M. truncatula and S. tuberosum associated with or without R. irregularis in the root compartment (RC). Six replicates per treatment were included. A list of 11,662 features with significantly different signal intensities between the different sa…
id	m/z	Rt (min)	Mt-AMF_5	Mt-AMF_2	Mt-AMF_4	Mt-AMF_3	Mt-AMF_6	Mt-AMF_1	P-AMF_4	P-AMF_3	P-AMF_2	P-AMF_1	P-AMF_5	Mt+AMF_1	Mt+AMF_4	Mt+AMF_2	Mt+AMF_6	Mt+AMF_5	Mt+AMF_3	P+AMF_5	P+AMF_3	P+AMF_2	P+AMF_4	P+AMF_6	P+AMF_1
10.90_362.0992n	361.092	10.9	4034	2529	860	5014	5528	4682	0	0	0	0	0	15147	14308	34300	12518	16249	28851	0	0	0	0	0	0
11.37_361.0919m/z	361.092	11.37	1915	690	104	2064	2217	1834	0	0	0	0	0	8662	8709	26831	5795	8323	12635	0	0	0	0	0	0
9.06_429.1365m/z	429.137	9.06	0	0	0	0	0	0	0	0	613	1515	1433	2544	1613	1868	737	71	1110	2864	5467	3641	5267	5772	5076
7.35_433.1137m/z	433.114	7.35	0	0	0	0	0	0	0	0	0	0	0	3704	1847	4894	2087	1273	4402	271	324	682	886	1020	825
9.66_433.1138m/z	433.114	9.66	34034	16496	10192	18359	50423	30308	0	0	0	0	0	3483	2386	66359	3343	22108	973	0	0	0	0	0	0
8.70_435.1294m/z	435.129	8.7	828	412	1665	376	768	164	0	0	0	0	0	6071	5460	21324	1524	1933	6242	0	0	0	0	0	0
14.28_503.0830m/z	503.083	14.28	0	0	0	0	0	0	0	0	0	0	0	5805	6699	14672	2362	1452	4084	0	0	0	0	0	0
2.25_517.1699m/z	517.17	2.25	0	0	0	0	0	0	526	2328	1472	1280	4679	0	0	0	0	0	0	7574	5897	3729	4922	12686	11948
6.04_521.1300m/z	521.13	6.04	0	0	0	0	0	0	0	0	0	0	0	1611	1504	4179	57	4422	117	0	0	0	0	0	0
9.26_551.1414m/z	551.141	9.26	3227	3991	2537	4036	3414	2927	0	0	0	0	0	17313	14046	23950	2614	12137	4414	1240	2721	341	240	572	95
11.76_565.1563m/z	565.156	11.76	0	0	0	0	0	0	0	0	0	0	0	0	0	0	0	0	0	5766	6755	2626	3054	3685	2231
9.52_567.1355m/z	567.135	9.52	0	0	0	0	0	0	0	0	0	0	0	7828	5444	9209	1909	3404	3110	0	0	0	0	0	0
9.51_581.1513m/z	581.151	9.51	2601	4442	2696	4640	4164	3681	0	0	0	0	0	6101	9884	19764	640	3926	1178	0	0	0	0	0	0
15.92_593.1875m/z	593.188	15.92	0	0	0	0	0	0	0	0	0	0	0	3311	5325	4345	4089	2882	5557	0	0	0	0	0	0
9.74_597.1460m/z	597.146	9.74	0	0	0	0	0	0	0	0	0	0	0	3603	4583	8359	359	756	593	0	0	0	0	0	0
1.33_667.1875m/z	667.188	1.33	0	0	0	0	0	0	1860	2719	7614	5986	6465	411	150	1339	507	179	149	20248	9318	20902	34779	16157	39317
10.98_695.1832m/z	695.183	10.98	0	0	0	0	0	0	0	0	0	0	0	1248	2817	1836	1326	1245	1434	0	0	0	0	0	0
5.90_751.2116m/z	751.212	5.9	0	0	0	0	0	0	0	0	0	0	0	33661	11326	11	344	0	17096	0	0	0	0	0	0
6.23_751.2117m/z	751.212	6.23	0	0	0	0	0	0	0	0	0	0	0	32654	11668	28	346	0	14701	0	0	0	0	0	0
3.98_799.2267m/z	799.227	3.98	0	0	0	0	0	0	0	0	0	0	0	11002	5251	8908	3937	11512	11776	1514	1644	1930	3981	6564	6896
9.90_813.2828m/z	813.283	9.9	0	0	0	0	0	0	0	0	0	0	0	0	0	0	0	0	0	4989	6088	2801	2114	1390	1278
5.04_857.2500m/z	857.25	5.04	0	0	0	0	0	0	0	0	0	0	0	2778	2014	5905	494	1113	1027	517	407	529	679	2125	685
3.89_1065.3083m/z	1065.31	3.89	3393	9131	1520	6554	5972	5179	0	0	0	0	0	19842	27883	26546	19458	12302	21207	18072	16112	16554	17395	14472	16637
																									13
	only in M. truncatula with hyphae
	only in S. tuberosum with hyphae

## Sheet: Supplemental dataset X2
Supplemental table X2. LC-MS/MS analysis of flavonoids: Statistical results. LC-MS/MS analysis of the liquid medium from the hyphal compartment (HC) of M. truncatula and S. tuberosum associated with or without R. irregularis in the root compartment (RC). Six replicates per treatment were included. A list of 11,662 features with significantly different signal intensities between the different samp…
id	m/z	Rt (min)	ANOVA p-value	Bonferroni adjusted p-value
				Mt+AMF:Mt-AMF	P-AMF:Mt-AMF	P+AMF:Mt-AMF	P-AMF:Mt+AMF	P+AMF:Mt+AMF	P+AMF:P-AMF
10.90_362.0992n	361.092	10.9	3.58144e-21	4.00992e-06	8.50018e-18	3.48218e-18	2.70697e-19	1.10455e-19	1
11.37_361.0919m/z	361.092	11.37	1.3129e-16	5.89801e-05	7.21082e-13	3.04386e-13	5.53563e-15	2.29678e-15	1
9.06_429.1365m/z	429.137	9.06	1.78529e-06	3.00275e-05	0.00905914	1.85598e-06	0.204851	1	0.0110984
7.35_433.1137m/z	433.114	7.35	7.38266e-20	2.08915e-18	1	7.99943e-17	5.10318e-18	1.66098e-05	1.94281e-16
9.66_433.1138m/z	433.114	9.66	1.18056e-15	0.0686315	1.09333e-13	4.57962e-14	1.3462e-12	5.69927e-13	1
8.70_435.1294m/z	435.129	8.7	2.18457e-16	6.23268e-05	1.28172e-12	5.42497e-13	8.83664e-15	3.67116e-15	1
14.28_503.0830m/z	503.083	14.28	1.43371e-19	1.70914e-18	1	1	4.176e-18	1.70914e-18	1
2.25_517.1699m/z	517.17	2.25	5.90286e-20	1	1.3038e-16	2.26548e-18	1.3038e-16	2.26548e-18	0.000166521
6.04_521.1300m/z	521.13	6.04	2.50818e-11	2.4668e-10	1	1	5.59441e-10	2.4668e-10	1
9.26_551.1414m/z	551.141	9.26	4.5844e-14	0.148393	4.94549e-13	0.00222256	6.04538e-14	1.12079e-05	3.89019e-11
11.76_565.1563m/z	565.156	11.76	1.88462e-24	1	1	2.29538e-23	1	2.29538e-23	5.65552e-23
9.52_567.1355m/z	567.135	9.52	4.53927e-22	5.4878e-21	1	1	1.34822e-20	5.4878e-21	1
9.51_581.1513m/z	581.151	9.51	1.5504e-16	1	4.99143e-14	2.08492e-14	4.25468e-14	1.77622e-14	1
15.92_593.1875m/z	593.188	15.92	6.02024e-29	7.37873e-28	1	1	1.82251e-27	7.37873e-28	1
9.74_597.1460m/z	597.146	9.74	6.01801e-15	6.73415e-14	1	1	1.60536e-13	6.73415e-14	1
1.33_667.1875m/z	667.188	1.33	5.94559e-17	6.53567e-13	3.13491e-15	6.37994e-17	4.56347e-06	1.20776e-09	0.00182273
10.98_695.1832m/z	695.183	10.98	2.90856e-26	3.55446e-25	1	1	8.76929e-25	3.55446e-25	1
5.90_751.2116m/z	751.212	5.9	8.26725e-05	0.000383197	1	1	0.00065114	0.000383197	1
6.23_751.2117m/z	751.212	6.23	3.86597e-05	0.00019121	1	1	0.000333241	0.00019121	1
3.98_799.2267m/z	799.227	3.98	1.47145e-20	8.04261e-19	1	5.75677e-18	1.96689e-18	0.0059731	1.40426e-17
9.90_813.2828m/z	813.283	9.9	5.84235e-21	1	1	7.0265e-20	1	7.0265e-20	1.72274e-19
5.04_857.2500m/z	857.25	5.04	3.29693e-17	1.61559e-15	1	1.28701e-14	3.89749e-15	0.0747183	3.08613e-14
3.89_1065.3083m/z	1065.31	3.89	3.34695e-21	4.62487e-06	2.27102e-19	3.91217e-05	1.28797e-20	1	1.90703e-20

## Sheet: Supplemental dataset X3
Supplemental table X3. LC-MS/MS analysis of flavonoids: In silico fragmentation results. LC-MS/MS analysis of the liquid medium from the hyphal compartment (HC) of M. truncatula and S. tuberosum associated with or without R. irregularis in the root compartment (RC). Six replicates per treatment were included. A list of 11,662 features with significantly different signal intensities between the di…
id	m/z	Rt (min)	MS-FINDER annotation	Ontology	Pubchem ID
10.90_362.0992n	361.092	10.9	Trihydroxy-trimethoxyflavanone 1	Flavanone	10713651
11.37_361.0919m/z	361.092	11.37	Trihydroxy-trimethoxyflavanone 2	Flavanone	10713651
9.06_429.1365m/z	429.137	9.06	Benzyloxyacetyl-methoxy-hydroxy-methylisoflavone	Isoflavone derivative	1307205
7.35_433.1137m/z	433.114	7.35	Naringenin-hexoside 1	Flavanone glycoside	477608414
9.66_433.1138m/z	433.114	9.66	Naringenin-hexoside 2	Flavanone glycoside	477608414
8.70_435.1294m/z	435.129	8.7	Phlorizin	Dihydrochalcone glycoside	6072
14.28_503.0830m/z	503.083	14.28	Luteolin-acetylhexuronide	Flavone glucuronide	44258127			only in M. truncatula with hyphae
2.25_517.1699m/z	517.17	2.25	Phellodensin E	Flavanone glycoside	42607896			only in S. tuberosum with hyphae
6.04_521.1300m/z	521.13	6.04	Sudachiin A	Flavone glycoside	73829938
9.26_551.1414m/z	551.141	9.26	Trihydroxy-tetramethoxyflavone-hexoside	Flavone glycoside	44259887
11.76_565.1563m/z	565.156	11.76	Trihydroxy-flavanone-hexosyl-pentose	Flavanone glycoside	42607913
9.52_567.1355m/z	567.135	9.52	Tetrahydroxy-tetramethoxyflavone-hexoside	Flavone glycoside	44260070
9.51_581.1513m/z	581.151	9.51	Tetrahydroxyflavanone-hexosyl-pentofuranose	Flavanone glycoside	42607979
15.92_593.1875m/z	593.188	15.92	Isosakuranetin-hexosyl-deoxyhexose	Flavanone glycoside	16760075
9.74_597.1460m/z	597.146	9.74	Taxifolin-deoxyhexosyl-oxanepentol	Flavanone glycoside	163060888
1.33_667.1875m/z	667.188	1.33	Nevadensin-dihexoside	Flavone glycoside	44258632
10.98_695.1832m/z	695.183	10.98	Haploside C	Flavonol glycoside	44260015
5.90_751.2116m/z	751.212	5.9	Sagittain B 1	Flavonol glycoside	44258973
6.23_751.2117m/z	751.212	6.23	Sagittain B 2	Flavonol glycoside	44258973
3.98_799.2267m/z	799.227	3.98	Tricin-dihexosyl-deoxyhexose	Flavone glycoside	44258275
9.90_813.2828m/z	813.283	9.9	Trimethoxy-hydroxy-methyl-flavanone-dihexosyl-deoxyhexose	Flavanone glycoside	72828014
5.04_857.2500m/z	857.25	5.04	Isoafrormosin-hexaacetoxy-hexosyl-deoxyhexose	Isoflavone glycoside	162935464
3.89_1065.3083m/z	1065.31	3.89	Chakaflavonoside A	Flavanone glycoside	157009822

## Sheet: Supplemental dataset X4
Supplemental table X4. LC-MS/MS analysis of flavonoids: Structural information. LC-MS/MS analysis of the liquid medium from the hyphal compartment (HC) of M. truncatula and S. tuberosum associated with or without R. irregularis in the root compartment (RC). Six replicates per treatment were included. A list of 11,662 features with significantly different signal intensities between the different s…
id	m/z	Rt (min)	Chemical Formula	ppm	MS/MS spectrum
10.90_362.0992n	361.092	10.9	C18H18O8	2.7371	117 (3), 118 (13), 162 (6), 211 (20), 227 (13), 255 (15), 273 (34), 299 (5), 315 (2), 361 (100)
11.37_361.0919m/z	361.092	11.37	C18H18O8	2.7371	118 (12), 162 (5), 211 (16), 227 (12), 255 (12), 273 (29), 277 (8), 299 (5), 360 (5), 361 (100)
9.06_429.1365m/z	429.137	9.06	C26H22O6	-4.9705	119 (2), 134 (21), 149 (11), 170 (1), 178 (8), 193 (14), 289 (1), 428 (1), 428 (2), 429 (100)
7.35_433.1137m/z	433.114	7.35	C21H22O10	0.7383	167 (9), 257 (10), 285 (46), 297 (12), 304 (12), 313 (100), 315 (11), 343 (37), 391 (11), 433 (90)
9.66_433.1138m/z	433.114	9.66	C21H22O10	0.5	109 (1), 135 (2), 137 (2), 165 (1), 243 (5), 253 (41), 271 (4), 327 (4), 387 (2), 433 (100)
8.70_435.1294m/z	435.129	8.7	C21H24O10	0.6202	163 (15), 190 (14), 191 (24), 209 (16), 220 (16), 297 (18), 315 (100), 327 (9), 345 (47), 435 (62)
14.28_503.0830m/z	503.083	14.28	C23H20O13	0.2265	108 (5), 123 (32), 152 (7), 167 (100), 185 (3), 353 (11), 502 (6), 503 (37), 503 (4), 503 (3)
2.25_517.1699m/z	517.17	2.25	C26H30O11	3.1559	111 (2), 113 (6), 161 (2), 175 (1), 193 (1), 235 (6), 355 (1), 499 (1), 499 (14), 517 (100)
6.04_521.1300m/z	521.13	6.04	C24H26O13	0.1233	283 (11), 323 (3), 341 (3), 435 (4), 463 (47), 503 (11), 520 (5), 521 (100)
9.26_551.1414m/z	551.141	9.26	C25H28O14	-1.3962	137 (85), 165 (1), 388 (1), 389 (1), 413 (1), 413 (31), 431 (3), 550 (1), 550 (1), 551 (100)
11.76_565.1563m/z	565.156	11.76	C26H30O14	-0.0367	108 (10), 121 (7), 123 (13), 152 (37), 167 (64), 443 (100), 444 (12), 564 (3), 565 (33)
9.52_567.1355m/z	567.135	9.52	C25H28O15	0.0769	135 (2), 137 (4), 147 (1), 152 (3), 219 (2), 251 (2), 429 (21), 447 (8), 567 (100), 567 (3)
9.51_581.1513m/z	581.151	9.51	C26H30O15	-0.1824	101 (1), 108 (9), 123 (17), 137 (40), 152 (32), 167 (85), 223 (1), 413 (56), 581 (1), 581 (100)
15.92_593.1875m/z	593.188	15.92	C28H34O14	0.1335	166 (5), 181 (10), 237 (3), 387 (3), 402 (6), 417 (29), 420 (5), 505 (19), 593 (100)
9.74_597.1460m/z	597.146	9.74	C26H30O16	0.18	109 (4), 123 (6), 135 (3), 153 (5), 163 (2), 167 (3), 175 (2), 429 (32), 447 (5), 597 (100)
1.33_667.1875m/z	667.188	1.33	C30H36O17	0.7082	165 (9), 221 (2), 221 (2), 240 (2), 344 (2), 355 (2), 551 (4), 591 (3), 666 (3), 667 (100)
10.98_695.1832m/z	695.183	10.98	C31H36O18	-0.4483	125 (21), 134 (14), 137 (9), 149 (20), 178 (14), 193 (66), 309 (8), 413 (13), 695 (100)
5.90_751.2116m/z	751.212	5.9	C34H40O19	-3.3201	113 (41), 249 (37), 333 (20), 351 (100), 411 (33), 411 (18), 453 (34), 513 (13), 573 (26), 751 (78)
6.23_751.2117m/z	751.212	6.23	C34H40O19	-3.453	113 (40), 249 (22), 333 (15), 351 (100), 411 (58), 453 (37), 495 (27), 513 (24), 573 (20), 751 (51)
3.98_799.2267m/z	799.227	3.98	C35H44O21	4.4137	113 (19), 131 (6), 157 (10), 175 (14), 423 (11), 483 (15), 645 (85), 733 (22), 734 (15), 799 (100)
9.90_813.2828m/z	813.283	9.9	C37H50O20	-0.6539	151 (12), 171 (9), 176 (13), 293 (12), 327 (10), 357 (56), 651 (100), 652 (9), 813 (15)
5.04_857.2500m/z	857.25	5.04	C41H46O20	1.1272	113 (10), 157 (4), 235 (16), 397 (5), 405 (5), 441 (21), 501 (12), 645 (12), 663 (81), 857 (100)
3.89_1065.3083m/z	1065.31	3.89	C48H58O27	1.1911	113 (61), 157 (26), 175 (25), 441 (33), 483 (25), 501 (31), 645 (57), 663 (78), 977 (33), 1065 (100)
